# Supplementary material for: Effect of hypothyroidism on contractile performance of isolated end-stage failing human myocardium
Source: PLoS One. 2022 Apr 11;17(4):e0265731. doi: 10.1371/journal.pone.0265731 (PMC9000031; doi:10.1371/journal.pone.0265731)
Supplement: S1 Dataset — (XLSX) [file pone.0265731.s002.xlsx]

## Sheet: Fdev
					Non Failing											FAILING							FAILING+Hypo
Fdev	FREQUENCY/HEART#	NF1	NF2	NF3	NF4	NF5	NF6	NF7	NF8	NF9		FNH1	FNH2	FNH3	FNH4	FNH5	FNH6	FNH7	FNH8	FNH9		FH1	FH2	FH8	FH9
	0.5HzIso0	9.567	7.196	8.94	16.125	13.916	19.262	9.677	7.295	6.235		38.903	23.929	16.491	18.074	32.041	7.642	7.57	4.375	8.364		23.298	7.162	19.834	34.281
	0.5HzIso10-9	7.534	7.092	8.952	16.287	14.108	23.638	9.947	6.576	6.079		36.848	23.523	16.312	18.148	32.323	7.993	7.224	4.421	8.853		22.35	7.206	22.381	36.095
	0.5HzIso3x10-9	8.784	8.151	10.494	19.396	15.447	37.283	12.836	7.645	6.281		39.737	23.588	16.347	18.029	33.701	8.844	7.325	4.674	9.573		26.325	7.282	22.637	41.557
	0.5HzIso10-8	17.305	18.87	24.389	26.001	22.046	75.066	26.969	15.566	6.613		58.537	25.193	15.822	19.021	46.895	12.138	7.253	5.526	11.76		34.129	8.266	25.893	47.019
	0.5HzIso3x10-8	46.803	69.688	71.939	52.488	44.762	104.227	62.865	56.1	8.833		84.275	28.269	15.967	22.485	67.346	20.52	8.174	7.737	16.366		20.448	9.786	26.382	49.027
	0.5HzIso10-7	58.93	106.99	83.742	80.594	58.009	116.476	64.224	87.59	15.86		80.43	31.861	37.227	28.198	76.517	27.884	10.031	9.199	23.354		16.352	11.109	25.521	47.544
	0.5HzIso3x10-7	58.133	122.855	80.833	81.922	56.909	117.42	59.791	104.169	19.111		55.139	33.06	36.473	30.893	77.501	26.015	11.585	9.36	22.393		15.462	11.245	24.787	45.25
	0.5HzIso10-6	51.894	121.888	80.412	79.493	55.236	116.698	60.517	108.037	21.092		64.193	33.499	35.463	32.032	77.417	27.347	12.29	9.291	18.709		21.816	10.809	25.136	43.602
					Non Failing											FAILING							FAILING+Hypo
		NF1	NF2	NF3	NF4	NF5	NF6	NF7	NF8	NF9		FNH1	FNH2	FNH3	FNH4	FNH5	FNH6	FNH7	FNH8	FNH9		FH1	FH2	FH8	FH9
		1	1	1	1	1	1	1	1	1		1	1	1	1	1	1	1	1	1		1	1	1	1
		0.787499	0.985548	1.00134	1.01005	1.0138	1.22718	1.0279	0.901439	0.97498		0.947176	0.983033	0.989146	1.00409	1.0088	1.04593	0.954293	1.01051	1.05846		0.95931	1.00614	1.12842	1.05292
		0.918156	1.13271	1.17383	1.20285	1.11002	1.93557	1.32644	1.04798	1.00738		1.02144	0.98575	0.991268	0.99751	1.05181	1.15729	0.967635	1.06834	1.14455		1.12993	1.01676	1.14132	1.21225
		1.80882	2.62229	2.72808	1.61247	1.58422	3.8971	2.78692	2.13379	1.06063		1.50469	1.05282	0.959432	1.0524	1.46359	1.58833	0.958124	1.26309	1.40603		1.46489	1.15415	1.30549	1.37158
		4.89213	9.68427	8.04687	3.25507	3.21659	5.41102	6.49633	7.6902	1.41668		2.16629	1.18137	0.968225	1.24405	2.10187	2.68516	1.07979	1.76846	1.95672		0.877672	1.36638	1.33014	1.43015
		6.15972	14.868	9.36711	4.99808	4.16851	6.04693	6.63677	12.0069	2.5437		2.06745	1.33148	2.25741	1.56014	2.3881	3.64878	1.3251	2.10263	2.7922		0.701863	1.5511	1.28673	1.38689
		6.07641	17.0727	9.04172	5.08043	4.08947	6.09594	6.17867	14.2795	3.06512		1.41735	1.38159	2.21169	1.70925	2.41881	3.40421	1.53038	2.13943	2.67731		0.663662	1.57009	1.24972	1.31997
		5.42427	16.9383	8.99463	4.9298	3.96924	6.05846	6.25369	14.8097	3.38284		1.65008	1.39993	2.15045	1.77227	2.41619	3.57851	1.62351	2.12366	2.23685		0.936389	1.50922	1.26732	1.2719

## Sheet: TTP
					Non Failing											FAILING							FAILING+Hypo
TTP(ms)	FREQUENCY/HEART#	NF1	NF2	NF3	NF4	NF5	NF6	NF7	NF8	NF9		FNH1	FNH2	FNH3	FNH4	FNH5	FNH6	FNH7	FNH8	FNH9		FH1	FH2	FH8	FH9
	0.5HzIso0	179	166	176	172	156	292	187	187	178		289	271	214	229	212	213	252	206	159		175	245	232	277
	0.5HzIso10-9	169	165	173	163	151	282	184	177	182		285	267	186	236	215	209	243	220	156		176	243	214	271
	0.5HzIso3x10-9	169	168	167	184	143	251	200	179	195		275	264	169	226	204	195	268	204	153		168	238	217	256
	0.5HzIso10-8	172	174	167	180	155	187	219	186	178		255	252	127	220	197	196	251	199	156		158	229	193	237
	0.5HzIso3x10-8	161	180	150	170	149	152	172	177	184		214	223	104	209	189	180	235	182	157		99	208	166	223
	0.5HzIso10-7	151	163	140	154	144	139	165	162	171		200	204	185	194	174	166	221	162	147		111	189	157	201
	0.5HzIso3x10-7	149	153	141	151	130	139	157	158	164		190	192	180	193	178	170	209	150	147		111	183	153	198
	0.5HzIso10-6	131	150	139	145	139	140	155	155	163		185	193	178	190	170	165	193	151	137		111	187	146	198

## Sheet: Fdia
					Non Failing											FAILING							FAILING+Hypo
Fdia(mN/mm2)	FREQUENCY/HEART#	NF1	NF2	NF3	NF4	NF5	NF6	NF7	NF8	NF9		FNH1	FNH2	FNH3	FNH4	FNH5	FNH6	FNH7	FNH8	FNH9		FH1	FH2	FH8	FH9
	0.5HzIso0	3.825	6.39	5.27	5.667	7.46	6.67	4.464	3.528	7.737		2.726	8.159	-1.066	7.638	4.726	7.605	7.311	16.291	4.3		-0.186	3.542	4.407	6.751
	0.5HzIso10-9	3.262	5.86	5.609	5.731	6.982	5.847	3.722	3.528	7.681		2.747	7.59	-0.886	7.638	4.67	7.383	7.44	15.876	4.277		-0.065	3.469	2.029	6.724
	0.5HzIso3x10-9	3.284	6.09	4.674	5.537	6.408	5.653	3.892	3.205	7.645		2.686	7.221	-0.921	7.697	4.332	7.235	7.253	15.589	4.173		-0.599	3.51	1.831	7.028
	0.5HzIso10-8	3.189	6.309	3.319	4.728	6.6	5.606	4.34	3.279	7.571		2.584	7.03	-0.396	7.742	4.248	7.364	7.368	15.278	4.053		-0.89	3.452	1.782	6.245
	0.5HzIso3x10-8	2.567	5.71	4.628	4.792	4.639	4.441	3.831	2.947	7.405		1.994	6.831	-0.541	7.638	3.91	6.717	7.009	15.232	3.707		-0.656	3.189	1.664	7.608
	0.5HzIso10-7	2.26	5.883	4.137	4.339	3.73	4.589	3.043	0	7.23		1.872	6.66	-5.983	7.416	3.263	6.032	6.821	14.495	3.229		-0.81	3.106	1.419	7.654
	0.5HzIso3x10-7	2.026	11.26	4.686	3.529	3.061	4.459	3.661	0.092	6.981		1.831	6.335	-6.149	7.253	3.319	5.828	6.937	14.265	2.993		-0.793	3.108	1.359	7.902
	0.5HzIso10-6	1.843	11.329	3.085	3.368	2.965	4.977	3.166	0.092	6.77		1.79	6.335	-6.149	7.238	3.207	5.662	6.764	13.942	3.022		-0.542	3.228	1.477	7.847

## Sheet: dF dt
					Non Failing											FAILING							FAILING+Hypo
dF/dt	FREQUENCY/HEART#	NF1	NF2	NF3	NF4	NF5	NF6	NF7	NF8	NF9		FNH1	FNH2	FNH3	FNH4	FNH5	FNH6	FNH7	FNH8	FNH9		FH1	FH2	FH8	FH9
	0.5HzIso0	80.455	69.077	81.802	161.9	143.469	97.14	77.23	55.262	50.657		223.811	127.997	116.051	125.82	225.049	55.509	57.565	34.538	83.469		218.566	48.723	132.398	188.812
	0.5HzIso10-9	69.484	69.077	81.802	161.901	143.469	124.895	81.091	50.657	50.657		223.811	127.997	122.079	125.82	225.049	55.509	43.173	34.539	86.347		206.424	47.504	169.816	193.418
	0.5HzIso3x10-9	80.455	80.591	99.331	178.091	167.381	226.66	100.399	59.867	50.657		233.985	132.06	130.368	118.419	239.115	64.76	64.76	34.539	92.103		242.851	49.941	168.377	234.864
	0.5HzIso10-8	157.253	166.938	222.035	226.661	215.204	638.351	193.074	124.34	55.262		376.409	146.282	171.062	125.82	337.575	83.264	43.174	46.051	109.373		356.182	57.249	215.868	276.311
	0.5HzIso3x10-8	449.817	598.672	747.909	469.513	454.318	1165.69	556.054	469.729	73.683		640.915	184.884	222.305	162.826	548.558	166.527	50.369	69.077	158.302		182.138	75.52	254.724	349.993
	0.5HzIso10-7	603.414	1093.73	940.726	841.883	597.788	1470.99	610.114	782.882	138.155		640.915	237.709	331.573	214.634	703.279	249.79	79.152	92.104	256.163		157.853	96.227	250.407	349.994
	0.5HzIso3x10-7	610.727	1364.28	952.415	858.074	621.7	1526.49	579.223	1013.14	170.392		467.97	262.089	331.574	244.239	717.345	240.538	79.152	92.104	241.772		198.328	99.881	266.237	336.177
	0.5HzIso10-6	614.384	1347.02	952.416	858.074	597.787	1563.5	586.946	1059.19	202.627		559.529	268.184	324.037	281.244	731.411	268.292	107.934	92.103	210.112		283.327	97.445	277.75	326.969

## Sheet: dF.dt.Fdev
					Non Failing											FAILING							FAILING+Hypo
dF/dt/Fdev	FREQUENCY/HEART#	NF1	NF2	NF3	NF4	NF5	NF6	NF7	NF8	NF9		FNH1	FNH2	FNH3	FNH4	FNH5	FNH6	FNH7	FNH8	FNH9		FH1	FH2	FH8	FH9
	0.5HzIso0	8.41	9.6	9.15	10.04	10.309	5.043	7.981	7.576	8.124		5.753	5.349	7.037	6.961	7.024	7.264	7.605	7.895	9.979		9.382	6.803	6.675	5.508
	0.5HzIso10-9	9.223	9.74	9.138	9.94	10.169	5.284	8.152	7.703	8.333		6.074	5.441	7.484	6.933	6.963	6.944	5.976	7.813	9.753		9.236	6.592	7.587	5.359
	0.5HzIso3x10-9	9.159	9.887	9.465	9.182	10.836	6.079	7.822	7.831	8.065		5.888	5.599	7.975	6.568	7.095	7.322	8.841	7.389	9.621		9.225	6.858	7.438	5.652
	0.5HzIso10-8	9.087	8.847	9.104	8.717	9.761	8.504	7.159	7.988	8.357		6.43	5.806	10.812	6.615	7.199	6.86	5.952	8.333	9.3		10.436	6.926	8.337	5.877
	0.5HzIso3x10-8	9.611	8.591	10.396	8.945	10.15	11.184	8.845	8.373	8.342		7.605	6.54	13.923	7.242	8.145	8.115	6.162	8.929	9.673		8.907	7.717	9.655	7.139
	0.5HzIso10-7	10.24	10.223	11.234	10.446	10.305	12.629	9.5	8.938	8.711		7.969	7.461	8.907	7.612	9.191	8.958	7.891	10.013	10.969		9.653	8.662	9.812	7.361
	0.5HzIso3x10-7	10.506	11.105	11.783	10.474	10.924	13	9.687	9.726	8.916		8.487	7.928	9.091	7.906	9.256	9.246	6.832	9.84	10.797		12.827	8.882	10.741	7.429
	0.5HzIso10-6	11.839	11.051	11.844	10.794	10.822	13.398	9.699	9.804	9.607		8.716	8.006	9.137	8.78	9.448	9.811	8.782	9.913	11.231		12.987	9.015	11.05

## Sheet: neg dF.dt
					Non Failing											FAILING							FAILING+Hypo
negdF/dT	FREQUENCY/HEART#	NF1	NF2	NF3	NF4	NF5	NF6	NF7	NF8	NF9		FNH1	FNH2	FNH3	FNH4	FNH5	FNH6	FNH7	FNH8	FNH9		FH1	FH2	FH8	FH9
	0.5HzIso0	-62.17	-34.539	-40.901	-97.14	-95.646	-143.398	-34.754	-46.052	-27.631		-223.812	-121.901	-64.054	-66.61	-168.787	-18.503	-14.391	-23.026	-46.052		-137.615	-29.234	-106.495	-96.71
	0.5HzIso10-9	-43.884	-40.295	-40.902	-80.951	-47.823	-189.654	-34.754	-36.842	-23.026		-203.466	-113.775	-67.068	-66.61	-168.787	-18.503	-28.782	-23.026	-48.93		-133.568	-30.452	-97.86	-96.709
	0.5HzIso3x10-9	-43.885	-46.052	-40.901	-97.14	-95.646	-268.293	-54.061	-46.052	-27.631		-213.639	-109.712	-71.59	-66.61	-168.787	-27.755	-21.587	-23.026	-51.808		-161.9	-30.452	-92.103	-124.339
	0.5HzIso10-8	-91.426	-126.643	-134.391	-145.711	-95.646	-499.581	-131.29	-87.499	-27.631		-305.2	-113.776	-91.182	-74.012	-253.181	-55.509	-28.782	-28.783	-63.321		-230.708	-38.978	-120.886	-184.207
	0.5HzIso3x10-8	-362.048	-569.89	-566.774	-404.752	-286.939	-703.111	-471.101	-368.414	-46.052		-539.182	-140.187	-115.297	-96.215	-464.163	-138.772	-21.587	-51.808	-94.981		-137.616	-51.159	-146.79	-216.443
	0.5HzIso10-7	-497.359	-967.089	-666.107	-599.034	-454.318	-767.872	-447.935	-644.724	-119.735		-518.836	-199.107	-188.393	-148.024	-604.82	-203.532	-35.978	-69.078	-158.303		-141.663	-69.43	-145.352	-216.443
	0.5HzIso3x10-7	-479.073	-1053.43	-648.577	-631.415	-454.319	-804.878	-424.763	-782.885	-161.181		-305.198	-221.454	-180.858	-177.628	-632.949	-203.532	-57.565	-74.834	-158.303		-125.473	-76.738	-146.79	-207.233
	0.5HzIso10-6	-460.788	-1036.16	-636.89	-647.606	-430.408	-749.371	-417.039	-874.983	-188.813		-345.892	-221.455	-173.322	-199.831	-647.017	-212.784	-71.955	-69.078	-126.643		-153.806	-68.212	-152.547	-188.813

## Sheet: neg dF.dt.Fdev
					Non Failing											FAILING							FAILING+Hypo
negdF/dT/Fdev	FREQUENCY/HEART#	NF1	NF2	NF3	NF4	NF5	NF6	NF7	NF8	NF9		FNH1	FNH2	FNH3	FNH4	FNH5	FNH6	FNH7	FNH8	FNH9		FH1	FH2	FH8	FH9
	0.5HzIso0	-6.498	-4.8	-4.575	-6.024	-6.873	-7.445	-3.591	-6.313	-4.431		-5.753	-5.094	-3.884	-3.685	-5.268	-2.421	-1.901	-5.263	-5.506		-5.907	-4.082	-5.369	-2.821
	0.5HzIso10-9	-5.825	-5.682	-4.569	-4.97	-3.39	-8.023	-3.494	-5.602	-3.788		-5.522	-4.837	-4.112	-3.67	-5.222	-2.315	-3.984	-5.208	-5.527		-5.976	-4.226	-4.372	-2.679
	0.5HzIso3x10-9	-4.996	-5.65	-3.898	-5.008	-6.192	-7.196	-4.212	-6.024	-4.399		-5.376	-4.651	-4.38	-3.695	-5.008	-3.138	-2.947	-4.926	-5.412		-6.15	-4.182	-4.069	-2.992
	0.5HzIso10-8	-5.283	-6.711	-5.51	-5.604	-4.338	-6.655	-4.868	-5.621	-4.178		-5.214	-4.516	-5.763	-3.891	-5.399	-4.573	-3.968	-5.208	-5.384		-6.76	-4.716	-4.669	-3.918
	0.5HzIso3x10-8	-7.736	-8.178	-7.878	-7.711	-6.41	-6.746	-7.494	-6.567	-5.214		-6.398	-4.959	-7.221	-4.279	-6.892	-6.763	-2.641	-6.696	-5.804		-6.73	-5.228	-5.564	-4.415
	0.5HzIso10-7	-8.44	-9.039	-7.954	-7.433	-7.832	-6.593	-6.975	-7.361	-7.549		-6.451	-6.249	-5.061	-5.249	-7.904	-7.299	-3.587	-7.509	-6.778		-8.663	-6.25	-5.695	-4.552
	0.5HzIso3x10-7	-8.241	-8.575	-8.024	-7.708	-7.983	-6.855	-7.104	-7.516	-8.434		-5.535	-6.699	-4.959	-5.75	-8.167	-7.824	-4.969	-7.995	-7.069		-8.115	-6.824	-5.922	-4.58
	0.5HzIso10-6	-8.879	-8.501	-7.92	-8.147	-7.792	-6.421	-6.891	-8.099	-8.952		-5.388	-6.611	-4.887	-6.238	-8.358	-7.781	-5.855	-7.435	-6.769		-7.05	-6.311	-6.069	-4.33

## Sheet: RT50
					Non Failing											FAILING							FAILING+Hypo
RT50%	FREQUENCY/HEART#	NF1	NF2	NF3	NF4	NF5	NF6	NF7	NF8	NF9		FNH1	FNH2	FNH3	FNH4	FNH5	FNH6	FNH7	FNH8	FNH9		FH1	FH2	FH8	FH9
	0.5HzIso0	111	133	181	129	119	115	187	151	165		159	140	225	190	155	177	204	144	118		137	174	168	228
	0.5HzIso10-9	128	129	183	132	136	104	191	149	167		155	145	274	185	147	174	220	126	123		132	175	172	251
	0.5HzIso3x10-9	131	122	180	115	126	105	174	156	146		164	149	294	193	157	190	191	141	130		135	179	170	221
	0.5HzIso10-8	120	110	125	114	119	126	142	133	164		158	149	339	187	134	155	204	128	124		131	162	151	185
	0.5HzIso3x10-8	100	93	102	106	103	132	121	108	121		139	142	332	160	109	117	185	108	115		122	130	127	168
	0.5HzIso10-7	100	96	104	103	92	145	115	102	92		130	118	148	135	102	98	135	98	106		91	115	120	148
	0.5HzIso3x10-7	100	110	103	98	99	152	115	98	83		133	116	145	123	94	89	121	104	101		128	114	117	152
	0.5HzIso10-6	89	114	105	95	86	153	118	97	81		141	115	149	121	96	97	119	100	103		113	115	114	158

## Sheet: RT90
					Non Failing											FAILING							FAILING+Hypo
RT90%	FREQUENCY/HEART#	NF1	NF2	NF3	NF4	NF5	NF6	NF7	NF8	NF9		FNH1	FNH2	FNH3	FNH4	FNH5	FNH6	FNH7	FNH8	FNH9		FH1	FH2	FH8	FH9
	0.5HzIso0	172	261	305	317	343	187	324	295	368		261	413	381	398	292	388	518	303	263		302	314	284	546
	0.5HzIso10-9	255	261	307	296	336	181	332	302	391		260	417	429	399	287	381	520	274	274		283	323	380	572
	0.5HzIso3x10-9	256	249	305	283	335	198	312	330	369		271	416	445	409	287	420	491	282	289		305	317	382	551
	0.5HzIso10-8	241	222	253	273	318	220	305	260	395		273	400	477	388	256	387	505	267	290		275	301	359	544
	0.5HzIso3x10-8	192	180	172	241	252	228	265	209	336		246	363	457	318	205	270	518	227	286		193	250	324	441
	0.5HzIso10-7	170	178	167	224	184	235	214	190	206		227	302	261	249	178	194	435	188	244		149	217	303	396
	0.5HzIso3x10-7	169	181	168	202	203	244	214	179	172		259	273	256	219	164	183	392	189	223		198	206	296	443
	0.5HzIso10-6	150	185	171	221	186	249	219	176	155		262	267	267	212	167	218	391	188	236		191	205	291	661
