# Supplementary material for: Effect of hypothyroidism on contractile performance of isolated end-stage failing human myocardium
Source: PLoS One. 2022 Apr 11;17(4):e0265731. doi: 10.1371/journal.pone.0265731 (PMC9000031; doi:10.1371/journal.pone.0265731)
Supplement: S2 Dataset — (XLSX) [file pone.0265731.s003.xlsx]

## Sheet: 1HZ
Heart Number	Gender	Etiology	Fdev	TTP(ms)	Fdia(mN/mm2)	dF/dt	dF/dt/Fdev	negdF/dT	negdF/dT/Fdev	TT50%	TT90%	RT50%	RT90%	Width	Thickness	Length
	Non Failing
NF1	M	NF (D)	9.099	177	3.767	80.455	8.842	-62.17	-6.833	284	396	107	219	0.5	0.34	4.5
NF1	F	NF (D)	18.409	180	9.533	161.181	8.755	-109.372	-5.941	299	420	119	240	0.4	0.27	5.2
NF3	M	NF (D)	17.868	173	4.651	169.448	9.483	-105.175	-5.886	344	442	171	269	0.28	0.19	3.3
NF4	F	NF (D)	22.31	162	8.451	226.661	10.16	-113.331	-5.08	284	449	122	287	0.24	0.16	3
NF5	M	NF (D)	18.221	135	10.33	191.292	10.499	-95.646	-5.249	270	430	135	295	0.2	0.13	3
NF6	F	NF (D)	38.079	242	8.974	222.035	5.831	-286.796	-7.532	348	422	106	180	0.32	0.21	4
NF7	F	NF (D)	21.393	203	4.441	173.767	8.123	-100.399	-4.693	362	484	159	281	0.35	0.23	5.8
NF8	M	NF (D)	17.813	201	4.108	124.34	6.98	-87.499	-4.912	333	454	132	253	0.45	0.3	3.13
NF9	F	NF (D)	5.411	188	6.083	46.473	8.588	-30.982	-5.725	324	484	136	296	0.43	0.28	1.77
	FAILING
FNH1	M	FI	9.571	178	7.604	89.668	9.369	-59.779	-6.246	301	418	123	240	0.4	0.26	3
FNH2	F	FNI	18.879	204	8.171	134.091	7.103	-95.49	-5.058	336	568	132	364	0.68	0.45	1.25
FNH3	M	FNI	13.159	222	8.652	90.664	6.89	-51.809	-3.937	401	555	179	333	1.2	0.8	3
FNH4	M	FNI	17.94	204	8.304	133.221	7.426	-74.012	-4.125	377	524	173	320	0.35	0.24	2.4
FNH5	M	FNI	20.45	192	2.74	166.29	8.132	-134.167	-6.561	313	415	121	223	0.7	0.47	5.25
FNH6	M	FNI	7.697	188	10.417	55.509	7.212	-27.755	-3.606	346	509	158	321	0.32	0.21	2
FNH7	F	FNI	7.023	240	8.131	43.174	6.148	-21.587	-3.074	421	631	181	391	0.36	0.24	1.8
FNH8	F	FNI	5.526	190	18.812	46.052	8.333	-28.783	-5.208	332	473	142	283	0.4	0.27	3
FNH9	M	FNI	4.692	141	5.543	48.93	10.429	-31.661	-6.749	244	359	103	218	0.4	0.27	3
	Failing+Hypo
FH1	M	FI	13.268	170	3.078	129.02	9.724	-60.009	-4.523	322	568	152	398	0.56	0.37	1
FH2	M	FNI	5.091	203	9.918	43.884	8.621	-29.256	-5.747	343	486	140	283	0.25	0.17	4
FH3	F	FI	3.967	196	6.187	29.604	7.463	-22.203	-5.597	324	415	128	219	0.35	0.24	2
FH4	M	FI	10.465	212	5.891	74.012	7.072	-51.809	-4.951	368	575	156	363	0.35	0.24	1
FH5	M	FI	4.829	170	10.61	41.447	8.584	-20.723	-4.292	312	464	142	294	0.3	0.2	0.5
FH6	M	FI	7.522	183	8.403	61.784	8.214	-30.892	-4.107	338	486	155	303	0.35	0.23	2
FH7	F	FNI	3.381	162	8.641	32.4	9.583	-17.153	-5.073	283	448	121	286	0.7	0.466	1.45
FH8	M	FNI	12.589	173	5.567	118.008	9.374	-66.2	-5.258	307	460	134	287	0.8	0.54	4.1
FH9	M	FNI	21.736	211	7.672	156.576	7.203	-78.288	-3.602	384	549	173	338	0.45	0.3	1

## Sheet: Width. Thickness. Length
HEART#	Width	Thickness	Length
		Non Failing
NF1	0.5	0.34	4.5
NF1	0.4	0.27	5.2
NF3	0.28	0.19	3.3
NF4	0.24	0.16	3
NF5	0.2	0.13	3
NF6	0.32	0.21	4
NF7	0.35	0.23	5.8
NF8	0.45	0.3	3.13
NF9	0.43	0.28	1.77
		FAILING
FNH1	0.4	0.26	3
FNH2	0.68	0.45	1.25
FNH3	1.2	0.8	3
FNH4	0.35	0.24	2.4
FNH5	0.7	0.47	5.25
FNH6	0.32	0.21	2
FNH7	0.36	0.24	1.8
FNH8	0.4	0.27	3
FNH9	0.4	0.27	3
		Failing+Hypo
FH1	0.56	0.37	1
FH2	0.25	0.17	4
FH3	0.35	0.24	2
FH4	0.35	0.24	1
FH5	0.3	0.2	0.5
FH6	0.35	0.23	2
FH7	0.7	0.466	1.45
FH8	0.8	0.54	4.1
FH9	0.45	0.3	1

## Sheet: Fdev
											Fdev
				Non Failing											FAILING										FAILING+Hypo
FREQUENCY/HEART#	NF1	NF2	NF3	NF4	NF5	NF6	NF7	NF8	NF9		FNH1	FNH2	FNH3	FNH4	FNH5	FNH6	FNH7	FNH8	FNH9		FH1	FH2	FH3	FH5	FH6	FH8	FH9
0.5HzL100	8.17	14.103	14.713	21.274	14.299	25.553	16.095	14.672	4.802		43.088	22.893	11.067	17.097	34.208	7.161	7.08	5.4	4.104		11.434	7.167	3.701	4.062	7.383	13.68	24.748
1.0HzL100	9.099	18.409	17.868	22.31	18.221	38.079	21.393	17.813	5.411		43.29	18.879	10.628	17.94	33.279	7.697	7.023	5.526	4.692		9.603	5.469	3.967	4.829	7.522	12.589	30.228
1.5HzL100	11.059	28.333	22.683	27.782	22.094	50.013	27.78	22.354	6		44.164	15.729	9.923	17.837	30.719	7.882	6.98	5.676	5.509		8.051	4.227	3.523	4.994	8.464	11.173	34.594
2.0HzL100	12.763	37.06	27.941	28.268	23.911	59.006	30.544	26.6	6.744		41.512	12.844	9.242	17.067	27.062	7.66	6.836	5.377	6.666		6.473	3.245	3.197	4.538	9.051	10.698	31.499
2.5HzL100	13.707	44.336	31.669	27.167	24.055	51.919	30.521	29.768	6.992		36.282	10.504	7.604	14.047	21.97	6.735	5.469	5.135	7.201		4.397	2.541	3.079	4.041	8.928	9.757	25.19
3.0HzL100	13.714	39.961	28.841	23.799	22.716	40.299	22.914	28.874	6.021		29.848	8.306	6.288	17.141	15.078	5.477	3.943	4.548	8.134		2.471	1.781	2.901	3.316	7.8	8.016	18.872
			(
											Fdev normalized to 0.5 HZ
				Non Failing											FAILING										FAILING+Hypo
FREQUENCY/HEART#	NF1	NF2	NF3	NF4	NF5	NF6	NF7	NF8	NF9		FNH1	FNH2	FNH3	FNH4	FNH5	FNH6	FNH7	FNH8	FNH9		FH1	FH2	FH3	FH5	FH6	FH8	FH9
0.5HzL100	1	1	1	1	1	1	1	1	1		1	1	1	1	1	1	1	1	1		1	1	1	1	1	1	1
1.0HzL100	1.55955	1.30533	1.21444	1.0487	1.27428	1.4902	1.32917	1.21408	1.12682		1.00469	0.824663	0.960333	1.04931	0.972843	1.07485	0.991949	1.02333	1.14327		0.839864	0.763081	1.07187	1.18882	1.01883	0.920249	1.22143
1.5HzL100	2.00281	2.00901	1.5417	1.30591	1.54514	1.95723	1.726	1.52358	1.24948		1.02497	0.687066	0.89663	1.04328	0.898006	1.10068	0.985876	1.05111	1.34235		0.704128	0.589787	0.951905	1.22944	1.14642	0.81674	1.39785
2.0HzL100	2.44045	2.62781	1.89907	1.32876	1.67221	2.30916	1.89773	1.81298	1.40441		0.963424	0.561045	0.835095	0.998245	0.791101	1.06968	0.965537	0.995741	1.62427		0.566119	0.45277	0.863821	1.11718	1.22592	0.782018	1.27279
2.5HzL100	2.54846	3.14373	2.15245	1.277	1.68229	2.03182	1.8963	2.0289	1.45606		0.842044	0.45883	0.687088	0.821606	0.642247	0.940511	0.772458	0.950926	1.75463		0.384555	0.354542	0.831937	0.99483	1.20926	0.713231	1.01786
3.0HzL100	2.44326	2.83351	1.96024	1.11869	1.58864	1.57708	1.42367	1.96797	1.25385		0.692722	0.362818	0.568176	1.00257	0.440774	0.764837	0.556921	0.842222	1.98197		0.21611	0.2485	0.783842	0.816347	1.05648	0.585965	0.762567

## Sheet: TTP
											TTP(ms)
					Non Failing											FAILING										FAILING+Hypo
	FREQUENCY/HEART#	NF1	NF2	NF3	NF4	NF5	NF6	NF7	NF8	NF9		FNH1	FNH2	FNH3	FNH4	FNH5	FNH6	FNH7	FNH8	FNH9		FH1	FH2	FH3	FH5	FH6	FH8	FH9
	0.5HzL100	194	188	208	168	155	288	218	223	216		246	246	216	219	213	219	254	204	158		203	232	197	186	196	193	245
	1.0HzL100	177	180	173	162	135	242	203	201	188		243	204	194	204	194	188	240	190	141		193	216	196	170	183	173	225
	1.5HzL100	154	167	165	153	132	201	198	174	171		202	174	180	191	183	177	218	177	134		170	186	166	150	169	148	203
	2.0HzL100	143	159	167	154	130	176	173	161	154		173	153	167	180	167	151	193	164	122		172	169	153	172	144	144	184
	2.5HzL100	129	152	151	144	123	162	162	150	149		156	141	158	159	150	149	187	153	117		154	143	148	145	144	140	165
	3.0HzL100	127	135	140	133	123	160	147	145	147		155	135	151	484	146	127	170	137	109		151	136	126	134	135	134	156

## Sheet: RT50
											RT50%
					Non Failing											FAILING										FAILING+Hypo
	FREQUENCY/HEART#	NF1	NF2	NF3	NF4	NF5	NF6	NF7	NF8	NF9		FNH1	FNH2	FNH3	FNH4	FNH5	FNH6	FNH7	FNH8	FNH9		FH1	FH2	FH3	FH5	FH6	FH8	FH9
	0.5HzL100	112	148	176	145	147	109	189	148	136		137	142	155	179	138	174	204	151	112		221	162	152	147	168	142	176
	1.0HzL100	107	119	171	122	135	106	159	132	136		135	132	149	173	136	158	181	142	103		160	152	128	142	155	134	155
	1.5HzL100	105	109	145	126	123	106	124	127	131		131	127	137	152	121	135	159	128	88		152	141	114	145	143	137	147
	2.0HzL100	93	100	108	108	110	97	120	110	125		126	124	135	130	109	124	141	116	86		124	120	97	108	137	125	139
	2.5HzL100	91	95	101	100	101	104	108	110	111		119	114	124	120	100	101	118	107	77		124	116	85	110	115	111	129
	3.0HzL100	81	94	89	93	87	88	97	98	96		102	110	115	136	83	102	97	108	77		115	103	100	108	109	107	114

## Sheet: RT90
											RT90%
					Non Failing											FAILING										FAILING+Hypo
	FREQUENCY/HEART#	NF1	NF2	NF3	NF4	NF5	NF6	NF7	NF8	NF9		FNH1	FNH2	FNH3	FNH4	FNH5	FNH6	FNH7	FNH8	FNH9		FH1	FH2	FH3	FH5	FH6	FH8	FH9
	0.5HzL100	242	293	283	333	344	184	329	282	302		232	407	301	395	261	413	516	325	239		428	303	248	306	333	317	290
	1.0HzL100	219	240	269	287	295	180	281	253	296		229	364	274	320	258	321	391	283	218		381	288	219	294	303	287	261
	1.5HzL100	205	213	242	273	265	183	232	245	265		219	310	246	266	233	270	304	256	191		314	268	197	264	277	262	250
	2.0HzL100	190	189	190	231	231	173	215	226	235		208	259	235	226	213	237	246	212	186		252	232	188	211	248	227	236
	2.5HzL100	176	172	172	203	196	186	185	208	205		192	209	208	192	191	188	185	184	158		209	215	158	205	208	195	190
	3.0HzL100	158	159	149	171	162	149	158	172	165		163	174	184	238	156	174	149	170	151		177	186	176	176	177	179	174

## Sheet: Fdia
									Fdia(mN/mm2)
					Non Failing											FAILING										FAILING+Hypo
	FREQUENCY/HEART#	NF1	NF2	NF3	NF4	NF5	NF6	NF7	NF8	NF9		FNH1	FNH2	FNH3	FNH4	FNH5	FNH6	FNH7	FNH8	FNH9		FH1	FH2	FH3	FH5	FH6	FH8	FH9
	0.5HzL100	4.491	10.051	6.053	9.131	10.951	11.768	6.063	4.237	7.033		2.719	7.818	0.434	9.133	6.189	11.065	8.649	20.148	5.987		8.028	3.871	6.217	10.714	8.634	5.748	6.843
	1.0HzL100	3.767	9.533	4.651	8.451	10.33	8.974	4.441	4.108	6.083		2.737	8.171	-0.43	8.304	5.626	10.417	8.131	18.812	5.543		-0.103	3.579	6.187	10.61	8.403	5.567	6.668
	1.5HzL100	3.774	8.554	4.791	8.322	9.23	9.362	5.089	4.099	5.442		2.591	10.63	-0.562	8.052	5.57	9.918	7.93	17.857	5.192		-0.111	3.727	6.113	10.362	7.908	5.621	6.687
	2.0HzL100	3.664	7.541	5.913	8.386	8.465	7.457	4.093	4.301	5.36		2.743	13.576	-0.497	7.771	5.654	9.77	8.16	17.477	4.91		0.092	3.964	5.788	10.279	8.171	5.595	7.313
	2.5HzL100	3.986	8.001	6.918	9.39	9.325	9.992	5.761	5.793	5.308		3.599	16.327	-0.149	9.192	6.78	9.973	8.721	17.465	5.02		0.441	4.214	5.817	10.569	8.449	5.826	11.375
	3.0HzL100	4.476	9.21	6.404	10.653	10.378	14.21	5.607	8.492	5.556		5.615	19.488	0.767	7.668	7.961	10.38	9.484	17.408	5.066		1.152	4.497	5.906	10.548	8.912	6.231	17.058

## Sheet: dF dt
											dF/dt
					Non Failing											FAILING										FAILING+Hypo
	FREQUENCY/HEART#	NF1	NF2	NF3	NF4	NF5	NF6	NF7	NF8	NF9		FNH1	FNH2	FNH3	FNH4	FNH5	FNH6	FNH7	FNH8	FNH9		FH1	FH2	FH3	FH5	FH6	FH8	FH9
	0.5HzL100	62.17	109.373	111.017	210.471	119.558	129.52	115.845	87.498	30.982		281.063	127.997	84.4	118.419	225.049	46.257	43.173	40.295	37.417		103.617	49.94	22.203	31.085	46.337	109.373	170.392
	1.0HzL100	80.455	161.181	169.448	226.661	191.292	222.035	173.767	124.34	46.473		281.063	134.091	90.429	133.221	239.116	55.509	43.174	46.052	48.93		88.321	41.414	29.604	41.447	61.784	118.008	234.863
	1.5HzL100	109.711	259.041	251.251	291.422	239.115	351.557	247.135	179.602	41.309		369.659	136.123	91.182	148.024	253.18	64.76	50.369	51.807	60.443		86.841	37.76	29.604	41.447	77.229	112.251	294.732
	2.0HzL100	135.311	351.145	309.681	291.422	263.026	481.077	289.612	244.074	51.636		397.155	127.996	88.922	148.023	253.181	64.76	50.369	51.808	89.225		75.492	34.106	29.605	41.446	92.675	110.812	303.941
	2.5HzL100	160.911	449.004	368.111	323.801	263.026	444.07	308.919	303.942	67.127		387.989	119.87	82.893	133.221	225.049	64.76	43.174	51.808	89.226		49.835	28.015	29.605	41.45	100.399	109.373	267.1
	3.0HzL100	175.539	460.518	368.112	323.802	286.938	388.562	258.719	317.757	61.964		323.833	99.553	70.836	140.622	168.787	64.76	35.978	46.051	115.129		33.552	21.925	37.006	31.085	92.676	86.347	221.048

## Sheet: dF.dt.Fdev
											dF/dt/Fdev
					Non Failing											FAILING										FAILING+Hypo
	FREQUENCY/HEART#	NF1	NF2	NF3	NF4	NF5	NF6	NF7	NF8	NF9		FNH1	FNH2	FNH3	FNH4	FNH5	FNH6	FNH7	FNH8	FNH9		FH1	FH2	FH3	FH5	FH6	FH8	FH9
	0.5HzL100	7.61	7.755	7.546	9.893	8.361	5.069	7.198	5.964	6.452		6.523	5.591	7.626	6.926	6.579	6.46	6.098	7.463	9.117		9.062	6.968	6	7.653	6.276	7.995	6.885
	1.0HzL100	8.842	8.755	9.483	10.16	10.499	5.831	8.123	6.98	8.588		6.493	7.103	8.508	7.426	7.185	7.212	6.148	8.333	10.429		9.197	7.572	7.463	8.584	8.214	9.374	7.77
	1.5HzL100	9.921	9.143	11.077	10.49	10.822	7.029	8.896	8.035	6.885		8.37	8.654	9.189	8.299	8.242	8.216	7.217	9.128	10.972		10.787	8.934	8.403	8.299	9.124	10.046	8.52
	2.0HzL100	10.602	9.475	11.083	10.309	11	8.153	9.482	9.176	7.657		9.567	9.965	9.622	8.673	9.356	8.454	7.368	9.636	13.385		11.663	10.511	9.259	9.132	10.239	10.358	9.649
	2.5HzL100	11.74	10.127	11.624	11.919	10.934	8.553	10.121	10.21	9.601		10.694	11.412	10.902	9.484	10.243	9.615	7.895	10.09	12.39		11.333	11.026	9.615	10.25	11.246	11.209	10.603
	3.0HzL100	12.8	11.524	12.763	13.605	12.632	9.642	11.291	11.005	10.292		10.85	11.986	11.266	8.204	11.194	11.824	9.124	10.126	14.154		13.578	12.312	12.755	9.375	11.881	10.772	11.713

## Sheet: neg dF.dt
											negdF/dT
					Non Failing											FAILING										FAILING+Hypo
	FREQUENCY/HEART#	NF1	NF2	NF3	NF4	NF5	NF6	NF7	NF8	NF9		FNH1	FNH2	FNH3	FNH4	FNH5	FNH6	FNH7	FNH8	FNH9		FH1	FH2	FH3	FH5	FH6	FH8	FH9
	0.5HzL100	-47.542	-69.078	-81.802	-97.141	-47.823	-185.028	-69.506	-64.472	-20.655		-262.732	-115.807	-49.736	-66.61	-182.852	-27.754	-21.586	-28.782	-25.904		-37.5	-34.105	-14.802	-20.723	-30.892	-69.078	-119.735
	1.0HzL100	-62.17	-109.372	-105.175	-113.331	-95.646	-286.796	-100.399	-87.499	-30.982		-268.843	-95.49	-51.997	-74.012	-182.853	-27.755	-21.587	-28.783	-31.661		-40.46	-25.579	-22.203	-20.723	-30.892	-66.2	-170.391
	1.5HzL100	-73.141	-189.963	-140.233	-161.901	-119.558	-397.814	-166.044	-119.735	-36.145		-278.008	-81.268	-51.997	-88.814	-168.787	-37.006	-28.782	-34.539	-40.295		-38.486	-21.925	-22.203	-20.723	-38.615	-60.443	-207.232
	2.0HzL100	-87.77	-264.799	-210.349	-178.091	-119.558	-462.573	-204.658	-151.972	-41.309		-259.677	-71.109	-48.229	-96.215	-168.787	-46.258	-35.978	-34.539	-43.173		-34.539	-18.271	-22.203	-20.723	-46.338	-63.321	-179.602
	2.5HzL100	-102.397	-328.12	-257.094	-178.091	-167.38	-370.06	-220.104	-179.602	-41.309		-238.292	-58.92	-42.2	-88.814	-140.656	-37.006	-35.978	-34.539	-57.565		-28.125	-15.835	-22.203	-20.723	-54.061	-60.443	-179.602
	3.0HzL100	-106.055	-322.363	-251.25	-178.089	-143.469	-314.551	-200.798	-193.417	-36.145		-213.853	-56.887	-40.693	-96.215	-112.525	-37.006	-35.978	-34.538	-69.077		-17.269	-12.181	-22.204	-20.723	-54.061	-53.247	-138.155

[truncated: 1 more sheets: neg dF.dT.Fdev]
