# Supplementary material for: Effect of hypothyroidism on contractile performance of isolated end-stage failing human myocardium
Source: PLoS One. 2022 Apr 11;17(4):e0265731. doi: 10.1371/journal.pone.0265731 (PMC9000031; doi:10.1371/journal.pone.0265731)
Supplement: S3 Dataset — (XLSX) [file pone.0265731.s004.xlsx]

## Sheet: Fdev
											Fdev
					Non Failing											FAILING								FAILING+Hypo
	FREQUENCY/HEART#	NF1	NF2	NF3	NF4	NF5	NF6	NF7	NF8	NF9		FNH1	FNH2	FNH3	FNH4	FNH5	FNH6	FNH7	FNH8	FNH9		FH1	FH2	FH8	FH9
	0.5HzL100	8.462	14.414	14.748	21.598	13.916	29.975	17.832	17.518	5.812		30.66	20.845	7.977	17.038	32.266	7.05	6.692	5.296	4.035
	0.5HzL85	1.58	3.937	3.868	11.139	10.808	6.763	4.804	5.066	2.616		12.794	12.028	2.24	6.868	20.367	2.868	4.663	3.304	1.992		2.299	3.006	2.777	11.651
	0.5HzL90	2.728	5.86	5.656	13.632	11.621	9.992	7.406	7	3.795		17.658	14.876	3.977	9.459	24.784	3.46	5.023	4.053	2.533		4.93	4.329	5.043	13.447
	0.5HzL95	5.142	9.153	8.496	17	13.008	15.57	10.681	9.8	4.928		26.603	18.948	5.601	13.1	29.481	4.922	5.886	4.755	3.137		8.459	5.815	8.761	16.468
	0.5HzL100	8.17	14.103	14.713	21.274	14.299	25.553	16.095	14.672	6.125		43.088	22.893	11.067	17.097	34.208	7.161	7.08	5.4	4.104		13.656	7.167	13.68	20.023

## Sheet: TTP
											TTP(ms)
					Non Failing											FAILING								FAILING+Hypo
	FREQUENCY/HEART#	NF1	NF2	NF3	NF4	NF5	NF6	NF7	NF8	NF9		FNH1	FNH2	FNH3	FNH4	FNH5	FNH6	FNH7	FNH8	FNH9		FH1	FH2	FH8	FH9
	0.5HzL100	194	195	210	169	159	300	216	240	196		297	240	209	217	214	266	268	205	164
	0.5HzL85	142	146	143	137	138	207	153	176	167		243	218	183	200	193	212	255	186	146		122	229	185	216
	0.5HzL90	156	161	156	152	141	247	171	200	173		264	233	184	214	201	244	247	199	147		124	222	180	215
	0.5HzL95	170	172	178	159	136	264	185	210	204		275	240	194	206	204	228	237	200	158		144	229	189	215
	0.5HzL100	194	188	208	168	155	288	218	223	201		246	246	216	219	213	219	254	204	158		153	232	193	218

## Sheet: Fdia
											Fdia(mN/mm2)
					Non Failing											FAILING								FAILING+Hypo
	FREQUENCY/HEART#	NF1	NF2	NF3	NF4	NF5	NF6	NF7	NF8	NF9		FNH1	FNH2	FNH3	FNH4	FNH5	FNH6	FNH7	FNH8	FNH9		FH1	FH2	FH8	FH9
	0.5HzL100	3.928	9.291	5.025	5.634	12.147	9.242	5.823	4.089	8.391		3.55	7.253	0.226	9.977	6.526	12.008	8.145	6.585	5.745
	0.5HzL85	0.124	1.669	1.11	0.907	1.626	1.656	1.521	0.101	2.21		-0.037	3.56	-6.722	0.192	0.928	0.555	1.741	2.729	0.253		-6.128	1.155	-0.256	3.399
	0.5HzL90	0.68	3.523	2.267	3.27	3.3	2.729	2.834	1.142	3.316		0.703	4.689	-5.109	2.265	2.476	2.109	2.216	7.633	1.468		-4.509	1.978	1.016	4.633
	0.5HzL95	1.887	5.733	3.494	6.249	6.791	6.966	4.472	2.266	5.379		1.845	6.022	-3.958	5.107	4.163	6.31	4.72	14.218	3.414		-2.793	2.872	3.414	6.429
	0.5HzL100	4.491	10.051	6.053	9.131	10.951	11.768	6.063	4.237	9.21		2.719	7.818	0.434	9.133	6.189	11.065	8.649	20.148	5.987		-1.449	3.871	5.748	8.713

## Sheet: dF.dt
											dF/dt
					Non Failing											FAILING								FAILING+Hypo
	FREQUENCY/HEART#	NF1	NF2	NF3	NF4	NF5	NF6	NF7	NF8	NF9		FNH1	FNH2	FNH3	FNH4	FNH5	FNH6	FNH7	FNH8	FNH9		FH1	FH2	FH8	FH9
	0.5HzL100	65.827	120.886	116.861	210.471	119.557	148.024	127.429	124.339	46.052		158.862	123.934	61.039	125.82	239.115	37.006	43.173	40.295	37.417
	0.5HzL85	14.628	34.539	40.901	129.521	95.646	46.257	46.338	23.026	18.421		85.541	79.236	18.839	51.808	140.656	18.503	28.782	28.782	23.03		28.333	21.925	23.026	78.288
	0.5HzL90	25.599	51.808	52.587	145.711	119.557	64.76	65.645	41.446	32.236		103.871	93.458	33.911	74.012	182.853	18.503	35.978	28.782	23.026		56.665	31.67	44.613	87.498
	0.5HzL95	43.885	74.835	70.116	161.9	119.557	87.889	88.814	59.867	41.447		149.696	113.774	45.215	88.814	196.918	27.754	35.978	34.539	28.782		93.093	40.196	73.395	105.92
	0.5HzL100	62.17	109.373	111.017	210.471	119.558	129.52	115.845	87.498	46.052		281.063	127.997	84.4	118.419	225.049	46.257	43.173	40.295	37.417		133.568	49.94	109.373	124.34

## Sheet: dF.dt.Fdev
											dF/dt/Fdev
					Non Failing											FAILING							FAILING+Hypo
	FREQUENCY/HEART#	NF1	NF2	NF3	NF4	NF5	NF6	NF7	NF8	NF9		FNH1	FNH2	FNH3	FNH4	FNH5	FNH6	FNH7	FNH8	FNH9		FH1	FH2	FH8	FH9
	0.5HzL100	7.779	8.387	7.924	9.745	8.591	4.938	7.146	7.098	7.924		5.181	5.945	7.652	7.385	7.411	5.249	6.452	7.609	9.272
	0.5HzL85	9.259	8.772	10.574	11.628	8.85	6.84	9.646	4.545	7.042		6.686	6.588	8.412	7.543	6.906	6.452	6.173	8.711	11.56		12.324	7.293	8.29	6.719
	0.5HzL90	9.383	8.841	9.298	10.689	10.288	6.481	8.863	5.921	8.495		5.882	6.282	8.526	7.825	7.378	5.348	7.163	7.102	9.091		11.494	7.316	8.847	6.507
	0.5HzL95	8.535	8.176	8.253	9.524	9.191	5.645	8.315	6.109	8.411		5.627	6.005	8.073	6.78	6.679	5.639	6.112	7.264	9.174		11.005	6.912	8.377	6.432
	0.5HzL100	7.61	7.755	7.546	9.893	8.361	5.069	7.198	5.964	7.519		6.523	5.591	7.626	6.926	6.579	6.46	6.098	7.463	9.117		9.781	6.968	7.995	6.21

## Sheet: neg dF.dt
											negdF/dT
					Non Failing											FAILING								FAILING+Hypo
	FREQUENCY/HEART#	NF1	NF2	NF3	NF4	NF5	NF6	NF7	NF8	NF9		FNH1	FNH2	FNH3	FNH4	FNH5	FNH6	FNH7	FNH8	FNH9		FH1	FH2	FH8	FH9
	0.5HzL100	-54.856	-74.834	-93.488	-97.141	-47.823	-235.912	-73.368	-92.104	-27.631		-168.027	-105.649	-38.432	-66.611	-182.853	-27.755	-21.587	-28.782	-23.026
	0.5HzL85	-10.971	-23.026	-17.529	-64.76	-47.823	-46.257	-23.169	-27.631	-9.21		-70.266	-56.887	-9.043	-29.605	-112.524	-9.252	-14.391	-17.27	-11.513		-16.19	-14.617	-14.391	-46.052
	0.5HzL90	-18.285	-28.782	-29.215	-64.761	-47.823	-78.637	-34.753	-32.236	-18.421		-103.871	-71.109	-16.579	-37.006	-126.59	-9.251	-14.391	-23.026	-14.391		-36.428	-19.489	-27.343	-50.657
	0.5HzL95	-32.913	-46.052	-35.058	-80.95	-71.735	-120.268	-38.615	-46.052	-23.026		-158.861	-93.458	-24.114	-51.809	-154.722	-18.503	-21.587	-23.026	-17.269		-60.713	-26.797	-41.734	-64.472
	0.5HzL100	-47.542	-69.078	-81.802	-97.141	-47.823	-185.028	-69.506	-64.472	-27.631		-262.732	-115.807	-49.736	-66.61	-182.852	-27.754	-21.586	-28.782	-25.904		-93.093	-34.105	-69.078	-73.683

## Sheet: neg dF.dt.Fdev
											negdF/dT/Fdev
					Non Failing											FAILING							FAILING+Hypo
	FREQUENCY/HEART#	NF1	NF2	NF3	NF4	NF5	NF6	NF7	NF8	NF9		FNH1	FNH2	FNH3	FNH4	FNH5	FNH6	FNH7	FNH8	FNH9		FH1	FH2	FH8	FH9
	0.5HzL100	-6.482	-5.192	-6.339	-4.498	-3.436	-7.87	-4.114	-5.258	-4.754		-5.48	-5.068	-4.818	-3.91	-5.667	-3.937	-3.226	-5.435	-5.706
	0.5HzL85	-6.944	-5.848	-4.532	-5.814	-4.425	-6.84	-4.823	-5.455	-3.521		-5.492	-4.73	-4.038	-4.31	-5.525	-3.226	-3.086	-5.227	-5.78		-7.042	-4.862	-5.181	-3.953
	0.5HzL90	-6.702	-4.912	-5.165	-4.751	-4.115	-7.87	-4.692	-4.605	-4.854		-5.882	-4.78	-4.168	-3.912	-5.108	-2.674	-2.865	-5.682	-5.682		-7.389	-4.502	-5.422	-3.767
	0.5HzL95	-6.401	-5.031	-4.127	-4.762	-5.515	-7.724	-3.615	-4.699	-4.673		-5.971	-4.932	-4.306	-3.955	-5.248	-3.759	-3.668	-4.843	-5.505		-7.177	-4.608	-4.763	-3.915
	0.5HzL100	-5.819	-4.898	-5.56	-4.566	-3.344	-7.241	-4.319	-4.394	-4.511		-6.098	-5.059	-4.494	-3.896	-5.345	-3.876	-3.049	-5.33	-6.311		-6.817	-4.759	-5.049	-3.68

## Sheet: RT50
											RT50%
					Non Failing											FAILING								FAILING+Hypo
	FREQUENCY/HEART#	NF1	NF2	NF3	NF4	NF5	NF6	NF7	NF8	NF9		FNH1	FNH2	FNH3	FNH4	FNH5	FNH6	FNH7	FNH8	FNH9		FH1	FH2	FH8	FH9
	0.5HzL100	114	140	170	137	135	105	195	132	168		149	134	158	180	131	143	193	146	121
	0.5HzL85	94	117	121	122	121	136	122	122	142		135	146	163	170	123	163	189	146	108		93	150	134	162
	0.5HzL90	101	123	152	125	120	109	154	121	153		141	141	164	164	125	121	191	143	112		112	160	126	169
	0.5HzL95	107	138	171	137	148	114	190	137	134		145	141	164	181	136	169	224	149	111		108	160	131	178
	0.5HzL100	112	148	176	145	147	109	189	148	158		137	142	155	179	138	174	204	151	112		110	162	142	186

## Sheet: RT90
											RT90%
					Non Failing											FAILING								FAILING+Hypo
	FREQUENCY/HEART#	NF1	NF2	NF3	NF4	NF5	NF6	NF7	NF8	NF9		FNH1	FNH2	FNH3	FNH4	FNH5	FNH6	FNH7	FNH8	FNH9		FH1	FH2	FH8	FH9
	0.5HzL100	227	286	266	318	319	174	332	263	319		259	391	301	390	252	312	484	307	256
	0.5HzL85	172	240	278	275	306	212	324	299	326		230	379	330	356	244	313	479	289	235		187	281	271	361
	0.5HzL90	194	238	273	283	337	178	317	272	337		235	375	320	363	242	282	496	284	222		194	304	287	377
	0.5HzL95	211	258	298	314	357	183	321	277	284		241	386	313	385	255	381	524	312	229		189	296	296	386
	0.5HzL100	242	293	283	333	344	184	329	282	316		232	407	301	395	261	413	516	325	239		204	303	317	396
